# Supplementary material for: Clinical Evaluation of a Multiplex PCR Assay for Simultaneous Detection of 18 Respiratory Pathogens in Patients with Acute Respiratory Infections
Source: Pathogens. 2022 Dec 23;12(1):21. doi: 10.3390/pathogens12010021 (PMC9862116; doi:10.3390/pathogens12010021)
Supplement: Supplementary file 1 [file pathogens-12-00021-s001.zip]

Archive with 1 entries (1 files):
- pathogens-2062561-supplementary.pdf
